# Supplementary material for: Angiotensin II Receptor Blockers Reduce Tau/Aß42 Ratio: A Cerebrospinal Fluid Biomarkers’ Case-Control Study
Source: Pharmaceutics. 2023 Mar 12;15(3):924. doi: 10.3390/pharmaceutics15030924 (PMC10059654; doi:10.3390/pharmaceutics15030924)
Supplement: Supplementary file 1 [file pharmaceutics-15-00924-s001.zip]

Archive with 1 entries (1 files):
- pharmaceutics-2251269-supplementary.pdf
